# Supplementary material for: Synthesis and Biological Evaluation of Highly Active 7-Anilino Triazolopyrimidines as Potent Antimicrotubule Agents
Source: Pharmaceutics. 2022 Jun 2;14(6):1191. doi: 10.3390/pharmaceutics14061191 (PMC9230136; doi:10.3390/pharmaceutics14061191)
Supplement: Supplementary file 1 [file pharmaceutics-14-01191-s001.zip]

Archive with 1 entries (1 files):
- pharmaceutics-1704929-supplementary.pdf
